# Supplementary material for: Differential Cellular Interactome in Schizophrenia and Bipolar Disorder—Discriminatory Biomarker Role
Source: Antioxidants (Basel). 2023 Nov 1;12(11):1948. doi: 10.3390/antiox12111948 (PMC10669042; doi:10.3390/antiox12111948)
Supplement: Supplementary file 1 [file antioxidants-12-01948-s001.zip]

Archive with 1 entries (1 files):
- antioxidants-2665628-supplementary.xlsx
