# Supplementary material for: Differential Cellular Interactome in Schizophrenia and Bipolar Disorder—Discriminatory Biomarker Role
Source: Antioxidants (Basel). 2023 Nov 1;12(11):1948. doi: 10.3390/antiox12111948 (PMC10669042; doi:10.3390/antiox12111948)
Supplement: Supplementary file 1 [file antioxidants-12-01948-s001.zip › antioxidants-2665628-supplementary.xlsx]

## Sheet: Hoja1
Primary antibody	Dilution	Reference	Manufacture	Secondary antibody	Dilution	Reference	Manufacture
OXPHOS	1:2500	ab110413	Abcam	Anti-Mouse (IgG)	1:8000	7076	Cell Signaling Techonology
TOM20	1:1000	#42406	Cell Signaling Techonology	Anti-Rabbit (IgG)	1:5000	7074	Cell Signaling Techonology
Mitofusin-I	1:1000	SC-50330	Santa Cruz Biotechnology	Anti-Rabbit (IgG)	1:2000	7074	Cell Signaling Techonology
DRP1	1:1000	#8570	Cell Signaling Techonology	Anti-Rabbit (IgG)	1:2000	7074	Cell Signaling Techonology
BiP	1:1000	#3177	Cell Signaling Techonology	Anti-Rabbit (IgG)	1:2500	7074	Cell Signaling Techonology
ATF 6α	1:500	SC-22799	Santa Cruz Biotechnology	Anti-Rabbit (IgG)	1:1000	7074	Cell Signaling Techonology
IRE 1α	1:1000	#3294	Cell Signaling Techonology	Anti-Rabbit (IgG)	1:2000	7074	Cell Signaling Techonology
p-eIF2α	1:1000	#3398	Cell Signaling Techonology	Anti-Rabbit (IgG)	1:5000	7074	Cell Signaling Techonology
eIF2α	1:1000	#5324	Cell Signaling Techonology	Anti-Rabbit (IgG)	1:5000	7074	Cell Signaling Techonology
Beclin-1	1:1000	#3738	Cell Signaling Techonology	Anti-Rabbit (IgG)	1:5000	7074	Cell Signaling Techonology
LC3	1:1000	PD014	MBL	Anti-Rabbit (IgG)	1:10000	7074	Cell Signaling Techonology
p62	1:1000	H00008878-M01	Abnova	Anti-Mouse (IgG)	1:5000	7076	Cell Signaling Techonology
LAMP2A	1:1000	ab18528	Abcam	Anti-Rabbit (IgG)	1:5000	7074	Cell Signaling Techonology
